# Supplementary material for: Insights from Computational Dynamic Active Site Mapping into Substrate Recognition and Mutation-Induced Dysfunction in Human Tyrosinase
Source: Int J Mol Sci. 2026 Feb 18;27(4):1937. doi: 10.3390/ijms27041937 (PMC12940576; doi:10.3390/ijms27041937)
Supplement: Supplementary file 1 [file ijms-27-01937-s001.zip]

Archive with 1 entries (1 files):
- ijms-4129480-supplementary.pdf
